# Supplementary material for: Endophytic Fungal Diversity of Mangrove Ferns Acrostichum speciosum and A. aureum in China
Source: Plants (Basel). 2024 Feb 29;13(5):685. doi: 10.3390/plants13050685 (PMC10935002; doi:10.3390/plants13050685)
Supplement: Supplementary file 1 [file plants-13-00685-s001.zip]

Archive with 4 entries (4 files):
- Table S1.pdf
- Table S2.xlsx
- Table S3.pdf
- Table S4.xlsx
