# Supplementary material for: Endophytic Fungal Diversity of Mangrove Ferns Acrostichum speciosum and A. aureum in China
Source: Plants (Basel). 2024 Feb 29;13(5):685. doi: 10.3390/plants13050685 (PMC10935002; doi:10.3390/plants13050685)
Supplement: Supplementary file 1 [file plants-13-00685-s001.zip › Table S2.xlsx]

## Sheet: Table S2-1 phylum
Table S2-1. The dominant endophytic fungi in different species and different locations (at the phylum level). J and L represent Acrostichum speciosum and A. aureum, respectively. H, W, and Z represent Haikou, Wenchang, and Zhanjiang, respectively.
J-Z	Ratio(%)	J-W	Ratio(%)	J-H	Ratio(%)	L-Z	Ratio(%)	L-W	Ratio(%)	L-H	Ratio(%)
Ascomycota	0.614012	Ascomycota	0.609995	Ascomycota	0.724734	Ascomycota	0.490526	Ascomycota	0.732845	Ascomycota	0.753013
(Unassigned)	0.207205	Basidiomycota	0.236381	(Unassigned)	0.130881	(Unassigned)	0.28198	(Unassigned)	0.187437	(Unassigned)	0.234117
Basidiomycota	0.13642	(Unassigned)	0.143103	Basidiomycota	0.0981767	Basidiomycota	0.206748	Basidiomycota	0.0676913	Basidiomycota	0.0102169
Glomeromycota	0.0332576	Glomeromycota	0.00903485	Glomeromycota	0.0449851	Glomeromycota	0.0117443	Mortierellomycota	0.00763866	Mortierellomycota	0.0015529
Mortierellomycota	0.00849564	Mortierellomycota	0.00108176	Mortierellomycota	0.000884495	Mortierellomycota	0.00698783	Glomeromycota	0.00363539	Glomeromycota	0.000720742
Others	0.000609028	Others	0.000403705	Others	0.000338568	Others	0.00201369	Others	0.000752649	Others	0.000379521

## Sheet: Table S2-2 class
Table S2-2. The dominant endophytic fungi in different species and different locations (at the class level). J and L represent Acrostichum speciosum and A. aureum, respectively. H, W, and Z represent Haikou, Wenchang, and Zhanjiang, respectively.
J-Z	Ratio(%)	J-W	Ratio(%)	J-H	Ratio(%)	L-Z	Ratio(%)	L-W	Ratio(%)	L-H	Ratio(%)
Sordariomycetes	0.391018	Dothideomycetes	0.445248	Dothideomycetes	0.542991	(Unassigned)	0.397093	Sordariomycetes	0.478957	Sordariomycetes	0.553477
(Unassigned)	0.287419	(Unassigned)	0.368914	(Unassigned)	0.243547	Sordariomycetes	0.261535	(Unassigned)	0.206308	(Unassigned)	0.292981
Dothideomycetes	0.0897092	Sordariomycetes	0.155143	Sordariomycetes	0.102633	Dothideomycetes	0.162452	Dothideomycetes	0.18405	Dothideomycetes	0.121278
Tremellomycetes	0.0844704	Agaricomycetes	0.0130375	Glomeromycetes	0.0401268	Cystobasidiomycetes	0.0447447	Agaricomycetes	0.0561905	Leotiomycetes	0.0116491
Eurotiomycetes	0.0627642	Glomeromycetes	0.0087219	Agaricomycetes	0.0369391	Eurotiomycetes	0.0428536	Eurotiomycetes	0.0371439	Eurotiomycetes	0.00952981
Glomeromycetes	0.0329987	Eurotiomycetes	0.00275813	Eurotiomycetes	0.0270246	Tremellomycetes	0.0329814	Leotiomycetes	0.0161868	Tremellomycetes	0.0032857
Agaricomycetes	0.0162995	Leotiomycetes	0.00193403	Leotiomycetes	0.00243676	Agaricomycetes	0.0303801	Mortierellomycetes	0.00661824	Agaricomycetes	0.00299207
Leotiomycetes	0.0107425	Tremellomycetes	0.00175356	Tremellomycetes	0.00194706	Glomeromycetes	0.00958552	Tremellomycetes	0.00466184	Cystobasidiomycetes	0.00186511
Cystobasidiomycetes	0.00908338	Mortierellomycetes	0.00108176	Mortierellomycetes	0.000884495	Mortierellomycetes	0.00641929	Glomeromycetes	0.00194193	Mortierellomycetes	0.00155058
Mortierellomycetes	0.00844361	Cystobasidiomycetes	0.000425611	Cystobasidiomycetes	0.000830606	Leotiomycetes	0.00561406	Archaeorhizomycetes	0.00187318	Rhizophydiomycetes	0.0003772
Microbotryomycetes	0.00256028	Rhizophydiomycetes	0.000364065	Rhizophydiomycetes	0.000313967	Pezizomycetes	0.00135832	Cystobasidiomycetes	0.00183338	Glomeromycetes	0.000241408
Others	0.00449143	Others	0.000618597	Others	0.000325682	Others	0.00498247	Others	0.00423486	Others	0.00077297

## Sheet: Table S2-3 order
Table S2-3. The dominant endophytic fungi in different species and different locations (at the order level). J and L represent Acrostichum speciosum and A. aureum, respectively. H, W, and Z represent Haikou, Wenchang, and Zhanjiang, respectively.
J-Z	Ratio(%)	J-W	Ratio(%)	J-H	Ratio(%)	L-Z	Ratio(%)	L-W	Ratio(%)	L-H	Ratio(%)
(Unassigned)	0.397764	Capnodiales	0.441349	Capnodiales	0.538915	(Unassigned)	0.451031	Hypocreales	0.278495	Hypocreales	0.428671
Hypocreales	0.187504	(Unassigned)	0.415456	(Unassigned)	0.341691	Hypocreales	0.136219	(Unassigned)	0.256486	(Unassigned)	0.363262
Xylariales	0.104718	Xylariales	0.0994564	Xylariales	0.0285218	Pleosporales	0.0841407	Capnodiales	0.149491	Capnodiales	0.0852356
Tremellales	0.0748655	Agaricales	0.0104661	Glomerales	0.026768	Capnodiales	0.0707811	Xylariales	0.0997055	Pleosporales	0.0341732
Capnodiales	0.0571812	Glomerales	0.00865618	Chaetothyriales	0.0256867	Xylariales	0.0415238	Sebacinales	0.0495602	Diaporthales	0.0249347
Chaetothyriales	0.052879	Hypocreales	0.00849241	Hypocreales	0.0149368	Chaetothyriales	0.0323665	Chaetosphaeriales	0.0328958	Glomerellales	0.0198523
Glomerales	0.0324866	Pleosporales	0.00322234	Sordariales	0.00374417	Tremellales	0.0305348	Pleosporales	0.0289541	Helotiales	0.0115899
Pleosporales	0.0268966	Helotiales	0.00193194	Pleosporales	0.0033482	Cystobasidiomycetes_ord_Incertae_sedis	0.0255808	Eurotiales	0.0198921	Eurotiales	0.00685575
Sebacinales	0.0109483	Tremellales	0.00157935	Diversisporales	0.00268395	Glomerellales	0.0211693	Chaetothyriales	0.0171807	Xylariales	0.00488619
Eurotiales	0.00951384	Chaetothyriales	0.00149173	Cantharellales	0.00251056	Agaricales	0.0172846	Helotiales	0.0154269	Sordariales	0.00383003
Mortierellales	0.0084377	Sordariales	0.00108906	Helotiales	0.00208061	Magnaporthales	0.0171086	Sordariales	0.0095432	Chaetosphaeriales	0.00241988
Others	0.0368054	Others	0.00680978	Others	0.00911323	Others	0.0722596	Others	0.0423703	Others	0.0142895

## Sheet: Table S2-4 family
Table S2-4. The dominant endophytic fungi in different species and different locations (at the family level). J and L represent Acrostichum speciosum and A. aureum, respectively. H, W, and Z represent Haikou, Wenchang, and Zhanjiang, respectively.
J-Z	Ratio(%)	J-W	Ratio(%)	J-H	Ratio(%)	L-Z	Ratio(%)	L-W	Ratio(%)	L-H	Ratio(%)
(Unassigned)	0.498234	(Unassigned)	0.582489	Mycosphaerellaceae	0.515603	(Unassigned)	0.591365	(Unassigned)	0.512249	(Unassigned)	0.686662
Nectriaceae	0.162008	Mycosphaerellaceae	0.374786	(Unassigned)	0.409833	Nectriaceae	0.113023	Nectriaceae	0.265898	Nectriaceae	0.166831
Herpotrichiellaceae	0.0483982	Clavariaceae	0.0104004	Glomeraceae	0.0263826	Mycosphaerellaceae	0.0362356	Mycosphaerellaceae	0.0674694	Mycosphaerellaceae	0.0678333
Bulleribasidiaceae	0.0414103	Glomeraceae	0.00860924	Herpotrichiellaceae	0.0256012	Herpotrichiellaceae	0.0285389	Chaetosphaeriaceae	0.03285	Diaporthaceae	0.0194728
Mycosphaerellaceae	0.0384811	Nectriaceae	0.00684108	Nectriaceae	0.00884261	Symmetrosporaceae	0.0218686	Herpotrichiellaceae	0.0165245	Glomerellaceae	0.0188867
Sporocadaceae	0.0340512	Sporocadaceae	0.00328493	Ceratobasidiaceae	0.00245901	Didymosphaeriaceae	0.0201107	Aspergillaceae	0.0152399	Aspergillaceae	0.0066422
Glomeraceae	0.0324689	Bulleribasidiaceae	0.00146147	Mortierellaceae	0.000879809	Magnaporthaceae	0.017105	Phaeosphaeriaceae	0.00804876	Chaetomiaceae	0.00267058
Xylariaceae	0.0221556	Herpotrichiellaceae	0.00144896	Trichocomaceae	0.000806004	Bulleribasidiaceae	0.0156837	Magnaporthaceae	0.00788713	Teichosporaceae	0.00249416
Hypocreales_fam_Incertae_sedis	0.0144499	Chaetomiaceae	0.000899208	Chaetosphaeriaceae	0.000686509	Entolomataceae	0.0135284	Mortierellaceae	0.00660859	Chaetosphaeriaceae	0.00241988
Neodevriesiaceae	0.00923357	Aspergillaceae	0.000861654	Chaetomiaceae	0.000652535	Hypocreales_fam_Incertae_sedis	0.0135118	Chaetomiaceae	0.006336	Sporocadaceae	0.00236766
Rhynchogastremataceae	0.00918982	Chaetosphaeriaceae	0.000834532	Aspergillaceae	0.000503752	Didymellaceae	0.0107071	Pleosporaceae	0.00523115	Herpotrichiellaceae	0.00226784
Others	0.0899185	Others	0.00808349	Others	0.00774959	Others	0.118322	Others	0.0556574	Others	0.0214517

## Sheet: Table S2-5 genus
Table S2-5. The dominant endophytic fungi in different species and different locations (at the genus level). J and L represent Acrostichum speciosum and A. aureum, respectively. H, W, and Z represent Haikou, Wenchang, and Zhanjiang, respectively.
J-Z	Ratio(%)	J-W	Ratio(%)	J-H	Ratio(%)	L-Z	Ratio(%)	L-W	Ratio(%)	L-H	Ratio(%)
(Unassigned)	0.585795	(Unassigned)	0.932967	(Unassigned)	0.951058	(Unassigned)	0.697989	(Unassigned)	0.602766	(Unassigned)	0.79682
Fusarium	0.0899599	Zasmidium	0.0172519	Cladophialophora	0.02547	Fusarium	0.0646544	Dactylonectria	0.241958	Dactylonectria	0.0640346
Dactylonectria	0.0467355	Pseudocercospora	0.0110941	Dactylonectria	0.00299088	Pseudocercospora	0.0286507	Codinaea	0.0328138	Phaeophleospora	0.0310035
Cladophialophora	0.0368953	Clavulinopsis	0.0104004	Pseudocercospora	0.00268863	Cladophialophora	0.0276909	Cladophialophora	0.0143606	Pseudocercospora	0.0240166
Neopestalotiopsis	0.0339329	Mycosphaerella	0.00439798	Rhizoctonia	0.00244261	Mycoleptodiscus	0.0154589	Pseudocercospora	0.0115901	Diaporthe	0.0194217
Rhizophagus	0.0251463	Phaeophleospora	0.00339655	Rhizophagus	0.00217434	Clitopilus	0.0134428	Phaeosphaeria	0.00793055	Colletotrichum	0.0188867
Circinotrichum	0.0209293	Dactylonectria	0.00221568	Fusarium	0.00102273	Sarocladium	0.0117039	Mycoleptodiscus	0.00780149	Mycosphaerella	0.0080036
Vishniacozyma	0.0181443	Pestalotiopsis	0.00201748	Mortierella	0.000879809	Vishniacozyma	0.0106489	Mortierella	0.00660859	Aspergillus	0.00430936
Hannaella	0.0144085	Vishniacozyma	0.00135716	Neonectria	0.000727512	Glomus	0.00770267	Coriolopsis	0.00451951	Chaetomium	0.0026404
Acremonium	0.0141188	Cladophialophora	0.00134881	Talaromyces	0.000720483	Colletotrichum	0.00706871	Aspergillus	0.00436271	Teichospora	0.00249416
Neodevriesia	0.00923357	Neopestalotiopsis	0.00126745	Zasmidium	0.000713454	Neodevriesia	0.00666669	Penicillium	0.00378616	Codinaea	0.00241872
Others	0.104701	Others	0.0122854	Others	0.00911206	Others	0.108323	Others	0.0615025	Others	0.0259502
