# Supplementary material for: Endophytic Fungal Diversity of Mangrove Ferns Acrostichum speciosum and A. aureum in China
Source: Plants (Basel). 2024 Feb 29;13(5):685. doi: 10.3390/plants13050685 (PMC10935002; doi:10.3390/plants13050685)
Supplement: Supplementary file 1 [file plants-13-00685-s001.zip › Table S4.xlsx]

## Sheet: Table S4-1 phylum
Table S4-1. The dominant endophytic fungi in different species and different tissues (at the phylum level). The first letter J and L represent Acrostichum speciosum and A. aureum, respectively. The second letter L, P, R, and RS represent leaf, petiole, root, and rhizome, respectively.
J-L	Ratio(%)	J-P	Ratio(%)	J-R	Ratio(%)	J-RS	Ratio(%)	L-L	Ratio(%)	L-P	Ratio(%)	L-R	Ratio(%)	L-RS	Ratio(%)
Ascomycota	0.90661	Ascomycota	0.840477	Basidiomycota	0.416305	(Unassigned)	0.480362	Ascomycota	0.684126	Ascomycota	0.847168	Ascomycota	0.673001	Ascomycota	0.484604
Basidiomycota	0.0469593	Basidiomycota	0.103985	Ascomycota	0.407424	Ascomycota	0.412224	(Unassigned)	0.185109	(Unassigned)	0.0984323	(Unassigned)	0.236198	(Unassigned)	0.373334
(Unassigned)	0.0440892	(Unassigned)	0.0452781	Glomeromycota	0.116923	Basidiomycota	0.100402	Basidiomycota	0.115564	Basidiomycota	0.0507255	Basidiomycota	0.0758048	Basidiomycota	0.130195
Mortierellomycota	0.00141535	Mortierellomycota	0.00924282	(Unassigned)	0.058481	Glomeromycota	0.00419648	Mortierellomycota	0.0125966	Mortierellomycota	0.00175693	Glomeromycota	0.0102376	Glomeromycota	0.00578875
Glomeromycota	0.000486391	Glomeromycota	0.000784685	Mortierellomycota	0.000829599	Mortierellomycota	0.00177544	Glomeromycota	0.00169687	Glomeromycota	0.00171074	Mortierellomycota	0.00329995	Mortierellomycota	0.00472218
Others	0.00043965	Others	0.000232173	Others	3.76346e-05	Others	0.00104032	Others	0.000907845	Others	0.000206915	Others	0.00145862	Others	0.00135517

## Sheet: Table S4-2 class
Table S4-2. The dominant endophytic fungi in different species and different tissues (at the class level). The first letter J and L represent Acrostichum speciosum and A. aureum, respectively. The second letter L, P, R, and RS represent leaf, petiole, root, and rhizome, respectively.
J-L	Ratio(%)	J-P	Ratio(%)	J-R	Ratio(%)	J-RS	Ratio(%)	L-L	Ratio(%)	L-P	Ratio(%)	L-R	Ratio(%)	L-RS	Ratio(%)
Dothideomycetes	0.725004	Dothideomycetes	0.663306	(Unassigned)	0.513548	(Unassigned)	0.557997	Dothideomycetes	0.408972	Sordariomycetes	0.586965	Sordariomycetes	0.588755	(Unassigned)	0.472326
Sordariomycetes	0.159973	Sordariomycetes	0.118192	Sordariomycetes	0.27822	Sordariomycetes	0.30372	(Unassigned)	0.261675	Dothideomycetes	0.209472	(Unassigned)	0.287316	Sordariomycetes	0.379653
(Unassigned)	0.057156	(Unassigned)	0.104794	Glomeromycetes	0.109928	Agaricomycetes	0.0720328	Sordariomycetes	0.132813	(Unassigned)	0.123127	Dothideomycetes	0.0407039	Agaricomycetes	0.0465178
Tremellomycetes	0.0346038	Tremellomycetes	0.0687246	Eurotiomycetes	0.0636418	Eurotiomycetes	0.0372445	Tremellomycetes	0.0467271	Cystobasidiomycetes	0.0290752	Agaricomycetes	0.0389851	Dothideomycetes	0.0419768
Leotiomycetes	0.00673205	Eurotiomycetes	0.0166797	Dothideomycetes	0.012462	Dothideomycetes	0.0158469	Cystobasidiomycetes	0.0428692	Eurotiomycetes	0.0180441	Eurotiomycetes	0.0236281	Eurotiomycetes	0.0346726
Cystobasidiomycetes	0.0047602	Mortierellomycetes	0.00920609	Agaricomycetes	0.00979973	Tremellomycetes	0.00405122	Eurotiomycetes	0.0427931	Leotiomycetes	0.012365	Glomeromycetes	0.0079877	Leotiomycetes	0.00543881
Eurotiomycetes	0.00461268	Cystobasidiomycetes	0.00587926	Leotiomycetes	0.00693459	Glomeromycetes	0.00403655	Leotiomycetes	0.027421	Tremellomycetes	0.00976194	Leotiomycetes	0.0038311	Glomeromycetes	0.00484209
Agaricomycetes	0.00167681	Leotiomycetes	0.00541491	Tremellomycetes	0.00253788	Mortierellomycetes	0.00177544	Agaricomycetes	0.016668	Agaricomycetes	0.00690578	Mortierellomycetes	0.00329995	Mortierellomycetes	0.00406691
Exobasidiomycetes	0.00161546	Agaricomycetes	0.00232614	Cystobasidiomycetes	0.00151029	Rhizophydiomycetes	0.00103445	Mortierellomycetes	0.011026	Mortierellomycetes	0.00173845	Tremellomycetes	0.00212869	Tremellomycetes	0.00335865
Mortierellomycetes	0.00141535	Microbotryomycetes	0.00207339	Mortierellomycetes	0.000798509	Cystobasidiomycetes	0.000902391	Archaeorhizomycetes	0.00312826	Malasseziomycetes	0.000581947	Basidiobolomycetes	0.000935644	Pezizomycetes	0.00177064
Microbotryomycetes	0.0012021	Archaeorhizomycetes	0.000761174	Malasseziomycetes	0.000286351	Leotiomycetes	0.000713109	Microbotryomycetes	0.00153907	Glomeromycetes	0.000441541	Cystobasidiomycetes	0.000917938	Cystobasidiomycetes	0.001733
Others	0.00124884	Others	0.00264354	Others	0.000333803	Others	0.000645613	Others	0.00436843	Others	0.0015223	Others	0.00151038	Others	0.00364446

## Sheet: Table S4-3 order
Table S4-3. The dominant endophytic fungi in different species and different tissues (at the order level). The first letter J and L represent Acrostichum speciosum and A. aureum, respectively. The second letter L, P, R, and RS represent leaf, petiole, root, and rhizome, respectively.
J-L	Ratio(%)	J-P	Ratio(%)	J-R	Ratio(%)	J-RS	Ratio(%)	L-L	Ratio(%)	L-P	Ratio(%)	L-R	Ratio(%)	L-RS	Ratio(%)
Capnodiales	0.704574	Capnodiales	0.644056	(Unassigned)	0.597615	(Unassigned)	0.771814	Capnodiales	0.362514	Hypocreales	0.308308	Hypocreales	0.497246	(Unassigned)	0.573547
Xylariales	0.117349	(Unassigned)	0.129967	Hypocreales	0.198462	Xylariales	0.108244	(Unassigned)	0.276479	Xylariales	0.177553	(Unassigned)	0.35409	Hypocreales	0.210269
(Unassigned)	0.0680684	Xylariales	0.065577	Glomerales	0.0910284	Chaetothyriales	0.0356202	Hypocreales	0.0593386	(Unassigned)	0.156197	Sebacinales	0.0367884	Chaetothyriales	0.0317447
Tremellales	0.0334792	Tremellales	0.0576611	Chaetothyriales	0.0623868	Hypocreales	0.0217748	Pleosporales	0.0410647	Pleosporales	0.125518	Pleosporales	0.0217881	Chaetosphaeriales	0.0316778
Hypocreales	0.0304922	Hypocreales	0.0329773	Xylariales	0.0155431	Sebacinales	0.0148359	Tremellales	0.0402422	Capnodiales	0.0750435	Chaetothyriales	0.0211439	Pleosporales	0.0252798
Pleosporales	0.0148386	Pleosporales	0.0176187	Capnodiales	0.00829271	Agaricales	0.0146319	Xylariales	0.0373795	Diaporthales	0.0409746	Capnodiales	0.0153448	Sebacinales	0.0242899
Helotiales	0.0038809	Eurotiales	0.0104801	Helotiales	0.00644207	Capnodiales	0.00838123	Eurotiales	0.0360855	Glomerellales	0.0394708	Magnaporthales	0.00999245	Agaricales	0.0170567
Cystobasidiomycetes_ord_Incertae_sedis	0.00380641	Mortierellales	0.00920168	Diversisporales	0.00377819	Pleosporales	0.00633728	Cystobasidiomycetes_ord_Incertae_sedis	0.0306198	Helotiales	0.0121821	Glomerales	0.00764994	Magnaporthales	0.0150853
Diaporthales	0.00276498	Chaetothyriales	0.00609968	Pleosporales	0.00363747	Tremellales	0.0038502	Helotiales	0.0262198	Eurotiales	0.0121008	Glomerellales	0.0069431	Capnodiales	0.0135754
Rhytismatales	0.00236915	Sordariales	0.00511955	Cantharellales	0.00317113	Glomerales	0.00377684	Sordariales	0.0130032	Cystobasidiomycetes_ord_Incertae_sedis	0.00893982	Xylariales	0.00484165	Sordariales	0.00811987
Sordariales	0.00222892	Helotiales	0.00510339	Tremellales	0.00169192	Cantharellales	0.00219949	Mortierellales	0.0110241	Tremellales	0.00814357	Chaetosphaeriales	0.00402449	Glomerellales	0.00779084
Others	0.0161488	Others	0.0161389	Others	0.00795073	Others	0.00853383	Others	0.0660295	Others	0.035569	Others	0.020147	Others	0.0415641

## Sheet: Table S4-4 family
Table S4-4. The dominant endophytic fungi in different species and different tissues (at the family level). The first letter J and L represent Acrostichum speciosum and A. aureum, respectively. The second letter L, P, R, and RS represent leaf, petiole, root, and rhizome, respectively.
J-L	Ratio(%)	J-P	Ratio(%)	J-R	Ratio(%)	J-RS	Ratio(%)	L-L	Ratio(%)	L-P	Ratio(%)	L-R	Ratio(%)	L-RS	Ratio(%)
Mycosphaerellaceae	0.68788	Mycosphaerellaceae	0.521815	(Unassigned)	0.631154	(Unassigned)	0.909611	(Unassigned)	0.511869	(Unassigned)	0.632756	(Unassigned)	0.540094	(Unassigned)	0.69534
(Unassigned)	0.149642	(Unassigned)	0.325387	Nectriaceae	0.195103	Herpotrichiellaceae	0.0354207	Herpotrichiellaceae	0.0037929	Nectriaceae	0.135335	Nectriaceae	0.366756	Nectriaceae	0.126467
Sporocadaceae	0.0414893	Bulleribasidiaceae	0.0303808	Glomeraceae	0.0903968	Clavariaceae	0.0145278	Mycosphaerellaceae	0.21484	Glomerellaceae	0.0351422	Herpotrichiellaceae	0.0182171	Chaetosphaeriaceae	0.0316248
Xylariaceae	0.025989	Nectriaceae	0.0248675	Herpotrichiellaceae	0.0622624	Nectriaceae	0.0114714	Nectriaceae	0.0481975	Diaporthaceae	0.0323618	Mycosphaerellaceae	0.0119686	Herpotrichiellaceae	0.0315732
Bulleribasidiaceae	0.0202721	Aspergillaceae	0.0100128	Mycosphaerellaceae	0.00441798	Mycosphaerellaceae	0.00466162	Aspergillaceae	0.0286148	Mycosphaerellaceae	0.0270947	Didymosphaeriaceae	0.0107905	Entolomataceae	0.0158145
Hypocreales_fam_Incertae_sedis	0.0173275	Rhynchogastremataceae	0.00997755	Ceratobasidiaceae	0.00316458	Glomeraceae	0.00377537	Symmetrosporaceae	0.0253417	Didymosphaeriaceae	0.0186316	Magnaporthaceae	0.00999245	Magnaporthaceae	0.0150811
Nectriaceae	0.0104085	Mortierellaceae	0.00920168	Aspergillaceae	0.0011814	Bulleribasidiaceae	0.00243719	Bulleribasidiaceae	0.021766	Hypocreales_fam_Incertae_sedis	0.0156719	Glomeraceae	0.00763905	Didymellaceae	0.0109431
Symmetrosporaceae	0.00375529	Neodevriesiaceae	0.0090709	Bulleribasidiaceae	0.000937594	Ceratobasidiaceae	0.00212465	Pleosporaceae	0.0163171	Aspergillaceae	0.0120676	Chaetosphaeriaceae	0.00402449	Mycosphaerellaceae	0.00790934
Thyridariaceae	0.00365596	Thyridariaceae	0.00705776	Chaetomiaceae	0.000859052	Sporormiaceae	0.0011577	Mortierellaceae	0.0110241	Phaeosphaeriaceae	0.0117202	Mortierellaceae	0.00329586	Plectosphaerellaceae	0.00672427
Diaporthaceae	0.00271093	Trimorphomycetaceae	0.00612025	Chaetosphaeriaceae	0.000857415	Neodevriesiaceae	0.00102271	Tremellaceae	0.00978951	Neodevriesiaceae	0.00865716	Hypocreales_fam_Incertae_sedis	0.00209464	Chaetomiaceae	0.00482117
Tremellaceae	0.00260285	Sporocadaceae	0.00456263	Morosphaeriaceae	0.000854143	Mortierellaceae	0.000922933	Chaetomiaceae	0.00965398	Symmetrosporaceae	0.00847611	Aspergillaceae	0.0018209	Glomeraceae	0.00468872
Others	0.0342664	Others	0.0415457	Others	0.00881142	Others	0.0128668	Others	0.0987936	Others	0.0620855	Others	0.0233066	Others	0.049012

## Sheet: Table S4-5 genus
Table S4-5. The dominant endophytic fungi in different species and different tissues (at the genus level). The first letter J and L represent Acrostichum speciosum and A. aureum, respectively. The second letter L, P, R, and RS represent leaf, petiole, root, and rhizome, respectively.
J-L	Ratio(%)	J-P	Ratio(%)	J-R	Ratio(%)	J-RS	Ratio(%)	L-L	Ratio(%)	L-P	Ratio(%)	L-R	Ratio(%)	L-RS	Ratio(%)
(Unassigned)	0.804547	(Unassigned)	0.867163	(Unassigned)	0.70202	(Unassigned)	0.926676	(Unassigned)	0.671499	(Unassigned)	0.70465	(Unassigned)	0.672498	(Unassigned)	0.747605
Neopestalotiopsis	0.0414381	Vishniacozyma	0.0150501	Fusarium	0.123175	Cladophialophora	0.03491	Cladophialophora	0.00152607	Fusarium	0.0970614	Dactylonectria	0.247924	Dactylonectria	0.10252
Circinotrichum	0.0258576	Papiliotrema	0.00997755	Dactylonectria	0.0648265	Clavulinopsis	0.0145278	Pseudocercospora	0.082005	Colletotrichum	0.0351422	Cladophialophora	0.0170568	Codinaea	0.0316206
Zasmidium	0.0246511	Phaeophleospora	0.00961019	Cladophialophora	0.0489119	Dactylonectria	0.0031635	Phaeophleospora	0.0391859	Diaporthe	0.0323175	Mycoleptodiscus	0.00909358	Cladophialophora	0.0305987
Pseudocercospora	0.0200136	Mortierella	0.00920168	Rhizophagus	0.0377132	Vishniacozyma	0.00196618	Penicillium	0.0142081	Sarocladium	0.0156221	Pseudocercospora	0.00796318	Clitopilus	0.0157141
Acremonium	0.0172793	Neodevriesia	0.0090709	Glomus	0.00489578	Preussia	0.00115623	Vishniacozyma	0.0141449	Phaeophleospora	0.0118422	Glomus	0.00708066	Mycoleptodiscus	0.0141303
Hannaella	0.00936265	Hannaella	0.0084023	Rhizoctonia	0.0031204	Fusarium	0.00105206	Mycosphaerella	0.0128119	Phaeosphaeria	0.0116242	Paraconiothyrium	0.0042138	Mortierella	0.00397489
Mycosphaerella	0.0076172	Roussoella	0.00704453	Aspergillus	0.000873778	Neodevriesia	0.00102271	Mortierella	0.0110241	Neodevriesia	0.00864053	Codinaea	0.00401768	Chaetomium	0.00382571
Vishniacozyma	0.00735867	Derxomyces	0.00637005	Codinaea	0.000857415	Mortierella	0.000922933	Cryptococcus	0.00968554	Aspergillus	0.00791079	Mortierella	0.00329586	Phaeoacremonium	0.00360682
Phaeophleospora	0.00578556	Penicillium	0.00522682	Acrocalymma	0.000854143	Betamyces	0.000905325	Exserohilum	0.00918613	Pseudocercospora	0.00762259	Sarocladium	0.00190942	Plectosphaerella	0.00314673
Derxomyces	0.0035172	Aspergillus	0.0047375	Mortierella	0.000788691	Talaromyces	0.000881848	Coriolopsis	0.00695643	Mycoleptodiscus	0.00464265	Fodinomyces	0.00169015	Fusarium	0.00298779
Others	0.0325721	Others	0.048145	Others	0.0119629	Others	0.0128154	Others	0.127767	Others	0.0629242	Others	0.0232576	Others	0.0402689
